# Supplementary material for: Atrial Fibrillation in Heart Failure Is Associated with High Levels of Circulating microRNA-199a-5p and 22–5p and a Defective Regulation of Intracellular Calcium and Cell-to-Cell Communication
Source: Int J Mol Sci. 2021 Sep 26;22(19):10377. doi: 10.3390/ijms221910377 (PMC8508749; doi:10.3390/ijms221910377)
Supplement: Supplementary file 1 [file ijms-22-10377-s001.zip]

Archive with 1 entries (1 files):
- ijms-1382724-supplementary.pdf
